# Supplementary material for: Novel findings associated with MTM1 suggest a higher number of female symptomatic carriers
Source: Neuromuscul Disord. 2016 Apr-May;26(4-5):292–9. doi: 10.1016/j.nmd.2016.02.004 (PMC4862961; doi:10.1016/j.nmd.2016.02.004)
Supplement: Table S1 — Variants of uncertain significance (VOUS). [file mmc1.xlsx]

## Sheet: Foglio1
	Supplementary Table 1 - Variants of uncertain significance (VOUS)
	ID patient	Ethnical origin	Variant	Genomic Coordinates (hg19)	LJB SIFT	LJB SIFT Pred	LJB PolyPhen2	LJB PolyPhen2 Pred	LJB LRT	LJB LRT Pred	LJB Mutation Taster	LJB Mutation Taster Pred	LJB PhyloP	ExAC Freq	ExAC #Het.	ExAC #Hem.
	2165	Belgian	c.176T>C, p.Ile59Thr	chrX:149767095	0.99	D	0.005	B	0.999985	D	0.384455	N	0.997746	0.0001302	8	3
	2410	Italian	c.1475C>T, p.Thr492Ile	chrX:149831913	0.87	T	0.001	B	0.915234	N	0.809245	D	0.980991	0	0	0
	2449	Italian	c.481G>A, p.Val161Met	chrX:149807452	0.77	T	0.001	B	0.999976	D	0.009603	N	0.999606	0.00001142	1	0
